# Supplementary material for: Proteogenomic analysis of Inhibitor of Differentiation 4 (ID4) in basal-like breast cancer
Source: Breast Cancer Res. 2020 Jun 11;22:63. doi: 10.1186/s13058-020-01306-6 (PMC7291584; doi:10.1186/s13058-020-01306-6)
Supplement: Supplementary file 2 — Additional file 2: Table S1. ChIP-seq and ChIP-exo MACS peaks. [file 13058_2020_1306_MOESM2_ESM.xlsx]

## Sheet: Sheet1
ChIP-Seq					ChIP-Exo
MACS peaks	Gene name	Chromosome			HCC70		HCC1954
MACS_peak_2	GBA	chr1: (155214534-155214680)			MACS peaks	Gene name	MACS peaks	Gene name
MACS_peak_4	ELF3	chr1: (201979788-201980786)			MACS_peak_4	ERRFI1 (+8742), PARK7 (+55937)	MACS_peak_1	ERRFI1 (+8735), PARK7 (+55944)
MACS_peak_4	ELF3	chr1: (201980841-201983183)			MACS_peak_17	SOAT1 (+43857), NPHS2 (+238378)	MACS_peak_2	HFE2 (-17659), NBPF10 (+102161)
MACS_peak_5	ELF3	chr1: (201983245-201983867)			MACS_peak_21	IARS2 (+71799), RAB3GAP2 (+106589)	MACS_peak_3	HFE2 (-16315), NBPF10 (+103505)
MACS_peak_6	ELF3	chr1: (201984026-201984950)			MACS_peak_33	SCYL1 (-100376), FRMD8 (+38131)	MACS_peak_4	HFE2 (-15319), NBPF10 (+104501)
MACS_peak_6	ELF3	chr1: (201985019-201985496)			MACS_peak_34	SCYL1 (-100181), FRMD8 (+38326)	MACS_peak_5	HFE2 (-13966), NBPF10 (+105854)
MACS_peak_6	ELF3	chr1: (201985548-201985809)			MACS_peak_35	SCYL1 (-100049), FRMD8 (+38458)	MACS_peak_8	GBA (+35)
MACS_peak_6	ELF3	chr1: (201985918-201985968)			MACS_peak_36	SCYL1 (-99614), FRMD8 (+38893)	MACS_peak_10	PIK3C2B (-16215), MDM4 (-9818)
MACS_peak_7	ELF3	chr1: (201986028-201986095)			MACS_peak_39	SCYL1 (-24537), FRMD8 (+113970)	MACS_peak_11	ZNF692 (-14797)
MACS_peak_10	NEAT1	chr11: (65196379-65196743)			MACS_peak_39	SCYL1 (-23741), FRMD8 (+114766)	MACS_peak_16	SCYL1 (-24405), FRMD8 (+114102)
MACS_peak_10	NEAT1	chr11: (65196813-65197011)			MACS_peak_39	SCYL1 (-23009), FRMD8 (+115498)	MACS_peak_17	SCYL1 (-24133), FRMD8 (+114374)
MACS_peak_10	NEAT1	chr11: (65197264-65197390)			MACS_peak_39	SCYL1 (-22877), FRMD8 (+115630)	MACS_peak_17	SCYL1 (-23941), FRMD8 (+114566)
MACS_peak_10	NEAT1	chr11: (65197458-65197755)			MACS_peak_40	SCYL1 (-22375), FRMD8 (+116132)	MACS_peak_18	SCYL1 (-23757), FRMD8 (+114750)
MACS_peak_10	NEAT1	chr11: (65197914-65197978)			MACS_peak_41	SCYL1 (-22030), FRMD8 (+116477)	MACS_peak_19	SCYL1 (-23377), FRMD8 (+115130)
MACS_peak_10	NEAT1	chr11: (65190365-65196318)			MACS_peak_42	SCYL1 (-21818), FRMD8 (+116689)	MACS_peak_20	SCYL1 (-23190), FRMD8 (+115317)
MACS_peak_13	MALAT1	chr11: (65266659-65266694)			MACS_peak_43	SCYL1 (-21349), FRMD8 (+117158)	MACS_peak_21	SCYL1 (-22869), FRMD8 (+115638)
MACS_peak_13	MALAT1	chr11: (65275356-65275374)			MACS_peak_44	SCYL1 (-21191), FRMD8 (+117316)	MACS_peak_22	SCYL1 (-22368), FRMD8 (+116139)
MACS_peak_13	MALAT1	chr11: (65274718-65274839)			MACS_peak_45	SCYL1 (-20935), FRMD8 (+117572)	MACS_peak_23	SCYL1 (-21949), FRMD8 (+116558)
MACS_peak_13	MALAT1	chr11: (65274919-65275304)			MACS_peak_45	SCYL1 (-20652), FRMD8 (+117855)	MACS_peak_24	SCYL1 (-20864), FRMD8 (+117643)
MACS_peak_13	MALAT1	chr11: (65266751-65274664)			MACS_peak_46	SCYL1 (-20420), FRMD8 (+118087)	MACS_peak_25	SCYL1 (-19847), FRMD8 (+118660)
MACS_peak_14	ZFP36L1	chr14: (69258471-69258504)			MACS_peak_46	SCYL1 (-20294), FRMD8 (+118213)	MACS_peak_27	CCND1 (-241563), TPCN2 (+397960)
MACS_peak_15	ZFP36L1	chr14: (69258609-69258624)			MACS_peak_47	SCYL1 (-20207), FRMD8 (+118300)	MACS_peak_31	RNASE12 (-40383), OR6S1 (+10485)
MACS_peak_31	MIRLET7BHG	chr22: (46461608-46461752)			MACS_peak_48	SCYL1 (-19910), FRMD8 (+118597)	MACS_peak_39	KPNA2 (-15818), BPTF (+194250)
MACS_peak_33	MIRLET7BHG	chr22: (46462665-46462792)			MACS_peak_49	SCYL1 (-19768), FRMD8 (+118739)	MACS_peak_44	HS6ST1 (-266206)
MACS_peak_35	MIRLET7BHG	chr22: (46463443-46463580)			MACS_peak_76	SMAD2 (-169193), ZBTB7C (+36972)	MACS_peak_52	IRX4 (-47274), IRX2 (+821615)
MACS_peak_36	MIRLET7BHG	chr22: (46463694-46463749)			MACS_peak_82	TSN (+301894)	MACS_peak_53	PCDHAC2 (-254816), ZMAT2 (+10899)
MACS_peak_39	MIRLET7BHG	chr22: (46464909-46464980)			MACS_peak_86	FLRT3 (-686118)	MACS_peak_54	BTNL3 (-64547), BTNL8 (+25221)
MACS_peak_43	MIRLET7BHG	chr22: (46468203-46468325)			MACS_peak_98	ARL6 (-170)	MACS_peak_56	TRIM7 (+16729), OR2V2 (+33505)
MACS_peak_43	MIRLET7BHG	chr22: (46468380-46468564)			MACS_peak_103	GNB4 (-67407), ACTL6A (-43930)	MACS_peak_57	TRIM7 (+16287), OR2V2 (+33947)
MACS_peak_43	MIRLET7BHG	chr22: (46468624-46469442)			MACS_peak_115	FAM173B (-4272), CCT5 (+4004)	MACS_peak_58	TRIM7 (+13482), OR2V2 (+36752)
MACS_peak_43	MIRLET7BHG	chr22: (46469499-46473364)			MACS_peak_126	CDKN1A (+75682), CPNE5 (+87301)	MACS_peak_59	TRIM7 (-1735)
MACS_peak_43	MIRLET7BHG	chr22: (46473419-46473967)			MACS_peak_131	SDK1 (-1188)	MACS_peak_60	TRIM7 (-2646)
MACS_peak_43	MIRLET7BHG	chr22: (46474059-46474127)			MACS_peak_138	HIPK2 (+3609), CLEC2L (+265410)	MACS_peak_61	TRIM41 (-4967)
MACS_peak_43	MIRLET7BHG	chr22: (46474282-46474305)			MACS_peak_149	C9orf23 (-1326)	MACS_peak_64	SCAND3 (-70918), TRIM27 (+265738)
MACS_peak_44	MIRLET7BHG	chr22: (46474404-46474908)			MACS_peak_152	TRIM32 (-251268), PAPPA (+282242)	MACS_peak_67	TRIM27 (-17128), ZNF311 (+64139)
MACS_peak_48	MIRLET7BHG	chr22: (46475634-46475722)			MACS_peak_153	NUP62CL (-236602), KIAA1817 (-157363)	MACS_peak_68	UTRN (-75145), STX11 (+66074)
MACS_peak_50	MIRLET7BHG	chr22: (46476126-46476280)					MACS_peak_72	C8orf76 (+84138), WDR67 (+84580)
MACS_peak_50	MIRLET7BHG	chr22: (46476400-46476587)					MACS_peak_74	KDM4C (+295267), C9orf123 (+746891)
MACS_peak_50	MIRLET7BHG	chr22: (46476654-46476747)
MACS_peak_52	MIRLET7BHG	chr22: (46477243-46477344)
MACS_peak_52	MIRLET7BHG	chr22: (46477654-46478119)
MACS_peak_53	MIRLET7BHG	chr22: (46478479-46478531)
MACS_peak_53	MIRLET7BHG	chr22: (46478599-46478624)
MACS_peak_53	MIRLET7BHG	chr22: (46478688-46478838)
MACS_peak_58	MIRLET7BHG	chr22: (46480970-46481042)
MACS_peak_60	FAIM	chr3: (138328310-138328534)
