# Supplementary material for: Proteogenomic analysis of Inhibitor of Differentiation 4 (ID4) in basal-like breast cancer
Source: Breast Cancer Res. 2020 Jun 11;22:63. doi: 10.1186/s13058-020-01306-6 (PMC7291584; doi:10.1186/s13058-020-01306-6)
Supplement: Supplementary file 3 — Additional file 3: Table S2. ID4 RNA-seq differentially expressed genes. [file 13058_2020_1306_MOESM3_ESM.xlsx]

## Sheet: Voom
ENGS_ID	Symbol	Length	shID4 (+dox)	shID4 (-dox)	FDR	ID4 sh2 DOX replicate 1	ID4 sh2 DOX replicate 2	ID4 sh2 DOX replicate 3	ID4 sh2 DOX replicate 4	ID4 sh2 no DOX replicate 1	ID4 sh2 no DOX replicate 2	ID4 sh2 no DOX replicate 3	ID4 sh2 no DOX replicate 4
ENSG00000172201	ID4	2344	-1.83599	0	0.000517064	167	196	233	210	487	642	599	812
ENSG00000277957	SENP3-EIF4A1	3519	4.30783	0	0.0135564	9.75	8.54	10.28	16.67	0	0	0	0
ENSG00000070669	ASNS	1625.38	1.22496	0	0.0141434	1033	1143	1731	882	376	562	502	341
ENSG00000198156	NPIPB6	1329	3.64708	0	0.0428746	3.26	8.04	15.9	4.3	0.04	0	0	0
ENSG00000204380	AC005042.4	825	-2.44005	0	0.0478924	0	0	0	0	1	2	2	3
ENSG00000225535	LINC01393	685	-2.74428	0	0.0478924	0	0	0	0	2	2	3	3
