# Supplementary material for: Proteogenomic analysis of Inhibitor of Differentiation 4 (ID4) in basal-like breast cancer
Source: Breast Cancer Res. 2020 Jun 11;22:63. doi: 10.1186/s13058-020-01306-6 (PMC7291584; doi:10.1186/s13058-020-01306-6)
Supplement: Supplementary file 4 — Additional file 4: Table S3. Putative ID4 interaction proteins identified by RIME. [file 13058_2020_1306_MOESM4_ESM.xlsx]

## Sheet: Sheet1
HCC70			HCC1954			MDA-MB-468			OVKATE			Patient derived xenograft
Replicate 1	Replicate 2	Replicate 3	Replicate 1	Replicate 2	Replicate 3	Replicate 1	Replicate 2	Replicate 3	Replicate 1	Replicate 2	Replicate 3	HCI001	HCI002	HCI009
ABCA1_HUMAN	1A02_HUMAN	AATF_HUMAN	ACINU_HUMAN	ACTA_HUMAN	ABCA1_HUMAN	ADAM9_HUMAN	ACTB_HUMAN	1A01_HUMAN	1433B_HUMAN	1433B_HUMAN	1433S_HUMAN	1433B_HUMAN	AT2A1_HUMAN	ACTBM_HUMAN
ACTA_HUMAN	2A5G_HUMAN	AF10_HUMAN	ADAM9_HUMAN	ADAM9_HUMAN	ADAM9_HUMAN	AL3A2_HUMAN	ADAM9_HUMAN	2A5D_HUMAN	1433S_HUMAN	ACTA_HUMAN	ACTB_HUMAN	ANXA1_HUMAN	DSG2_HUMAN	ADAM9_HUMAN
ADAM9_HUMAN	ABCF3_HUMAN	ALK_HUMAN	AOFA_HUMAN	AL1A2_HUMAN	ADT1_HUMAN	ANR17_HUMAN	ALK_HUMAN	A16L1_HUMAN	ACTY_HUMAN	ACTB_HUMAN	ADAM9_HUMAN	ARHG6_HUMAN	FHL1_HUMAN	ALBU_HUMAN
ADT1_HUMAN	ACBP_HUMAN	ARHG6_HUMAN	ARC1A_HUMAN	API5_HUMAN	AL1A2_HUMAN	ARHG6_HUMAN	AP3M2_HUMAN	ABTB2_HUMAN	ADAM9_HUMAN	ADAM9_HUMAN	AF10_HUMAN	CYTSB_HUMAN	GLRX3_HUMAN	ARHG6_HUMAN
AK1C1_HUMAN	ACSA_HUMAN	ARPC3_HUMAN	ARP10_HUMAN	ARHG6_HUMAN	ALDOC_HUMAN	AT1A2_HUMAN	ARHG6_HUMAN	ACINU_HUMAN	ALBU_HUMAN	ADT2_HUMAN	AK1A1_HUMAN	FUBP2_HUMAN	H1T_HUMAN	ATPA_HUMAN
ALBU_HUMAN	ACSL1_HUMAN	BMS1_HUMAN	BABA1_HUMAN	ARHG7_HUMAN	ALKB7_HUMAN	AT1B3_HUMAN	BAF_HUMAN	ACO12_HUMAN	ALK_HUMAN	AF10_HUMAN	ANXA1_HUMAN	H2A1A_HUMAN	IBTK_HUMAN	FIBB_HUMAN
ARP3B_HUMAN	ADAM9_HUMAN	CHD3_HUMAN	CAMP3_HUMAN	ARP3B_HUMAN	ANX11_HUMAN	ATLA2_HUMAN	CHD3_HUMAN	ACTBL_HUMAN	AN32E_HUMAN	ALK_HUMAN	ANXA2_HUMAN	H2B1D_HUMAN	ID4_HUMAN	FUBP2_HUMAN
BRPF1_HUMAN	ADT1_HUMAN	CK098_HUMAN	CHIP_HUMAN	CAN1_HUMAN	ANXA5_HUMAN	ATP5L_HUMAN	CN166_HUMAN	ADAM9_HUMAN	ARHG6_HUMAN	AN32A_HUMAN	ARHG6_HUMAN	ID4_HUMAN	IGHG1_HUMAN	ID4_HUMAN
CALM_HUMAN	AF1L2_HUMAN	CLAP2_HUMAN	CIR1A_HUMAN	CDC42_HUMAN	AP1B1_HUMAN	BCL10_HUMAN	DDX49_HUMAN	ADT1_HUMAN	CBX3_HUMAN	ARI3A_HUMAN	ATP9B_HUMAN	ILF2_HUMAN	IGHG4_HUMAN	LASP1_HUMAN
CCD69_HUMAN	AGO2_HUMAN	CNTRL_HUMAN	CLU_HUMAN	CLIC1_HUMAN	API5_HUMAN	BORG4_HUMAN	FYV1_HUMAN	AHNK2_HUMAN	CD11A_HUMAN	AT2A1_HUMAN	CA131_HUMAN	K2C3_HUMAN	K1C23_HUMAN	LPP_HUMAN
CPNE2_HUMAN	AKAP4_HUMAN	CPSF7_HUMAN	COASY_HUMAN	CUL4A_HUMAN	ARC1B_HUMAN	BRAT1_HUMAN	G6PC3_HUMAN	AMOT_HUMAN	CDK1_HUMAN	BAF_HUMAN	CAP1_HUMAN	K2C6B_HUMAN	KV111_HUMAN	MDC1_HUMAN
CRYAB_HUMAN	AKTS1_HUMAN	CRIP1_HUMAN	COMD9_HUMAN	DDX1_HUMAN	ARHG6_HUMAN	BROX_HUMAN	GDIA_HUMAN	AN18A_HUMAN	CENPJ_HUMAN	BRE1B_HUMAN	CENPJ_HUMAN	KV117_HUMAN	LV102_HUMAN	MYH9_HUMAN
DHC24_HUMAN	ALK_HUMAN	CSTF3_HUMAN	COPZ1_HUMAN	DHX37_HUMAN	AROS_HUMAN	C2AIL_HUMAN	H15_HUMAN	AN32E_HUMAN	CPSF6_HUMAN	CBX8_HUMAN	CLCF1_HUMAN	LASP1_HUMAN	MAP1B_HUMAN	SF3A2_HUMAN
ERH_HUMAN	AN32A_HUMAN	CYTB_HUMAN	CPSF7_HUMAN	DNJC1_HUMAN	BUB3_HUMAN	CA123_HUMAN	H2A2B_HUMAN	ANO2_HUMAN	CPSF7_HUMAN	CC017_HUMAN	DDX41_HUMAN	LPP_HUMAN	MDC1_HUMAN	SYNE3_HUMAN
H2AW_HUMAN	ANM3_HUMAN	DHC24_HUMAN	CTNA2_HUMAN	DPYL5_HUMAN	CENPJ_HUMAN	CAMP3_HUMAN	H2B1C_HUMAN	ANR28_HUMAN	CTND1_HUMAN	CCD86_HUMAN	DHX16_HUMAN	LV102_HUMAN	PKP2_HUMAN	TBB2A_HUMAN
HNRH3_HUMAN	AP1S1_HUMAN	DNJC1_HUMAN	CUL4A_HUMAN	EIF3B_HUMAN	CI114_HUMAN	CASPA_HUMAN	HNRPD_HUMAN	AP2A2_HUMAN	CUL4A_HUMAN	CHD1_HUMAN	DHX40_HUMAN	LZTS2_HUMAN	PKP3_HUMAN	TGFI1_HUMAN
HRG_HUMAN	APC4_HUMAN	DNJC8_HUMAN	DCLK1_HUMAN	EXOS4_HUMAN	CPSF2_HUMAN	CDAN1_HUMAN	ID4_HUMAN	AP3B1_HUMAN	DDX46_HUMAN	CHERP_HUMAN	DNJC1_HUMAN	MBB1A_HUMAN	RL13A_HUMAN
ID4_HUMAN	APT_HUMAN	DNLI1_HUMAN	DCTN4_HUMAN	FEN1_HUMAN	CYFP1_HUMAN	CE170_HUMAN	IF4G2_HUMAN	AP3M1_HUMAN	DDX52_HUMAN	CHTOP_HUMAN	DOT1L_HUMAN	MDC1_HUMAN	S10AB_HUMAN
IF5_HUMAN	ARF6_HUMAN	DNMT1_HUMAN	DDX46_HUMAN	G6PC3_HUMAN	DDX46_HUMAN	CHM4B_HUMAN	IF5A1_HUMAN	AT1A2_HUMAN	DEST_HUMAN	CI066_HUMAN	DX39A_HUMAN	MFAP2_HUMAN	SYNE3_HUMAN
IGHG4_HUMAN	ARHG7_HUMAN	DPOD1_HUMAN	DDX54_HUMAN	GAR1_HUMAN	DHX37_HUMAN	CLIC3_HUMAN	K1C15_HUMAN	BAG2_HUMAN	DNJA2_HUMAN	CL043_HUMAN	EPHB6_HUMAN	NAT10_HUMAN	VDAC3_HUMAN
K1H1_HUMAN	ASPH_HUMAN	DX39A_HUMAN	DIRA1_HUMAN	GTF2I_HUMAN	DLK1_HUMAN	CNO10_HUMAN	K1H1_HUMAN	BI2L1_HUMAN	DX39A_HUMAN	CL056_HUMAN	ESCO2_HUMAN	NOP56_HUMAN	VINC_HUMAN
KRT36_HUMAN	AT1A2_HUMAN	ECHM_HUMAN	DNLI1_HUMAN	H10_HUMAN	DNJB1_HUMAN	CO4A_HUMAN	K2C79_HUMAN	BRE1B_HUMAN	FILA2_HUMAN	CO9A2_HUMAN	H2A2B_HUMAN	NOP58_HUMAN
KRT85_HUMAN	ATLA3_HUMAN	ECM29_HUMAN	DOCK3_HUMAN	H1X_HUMAN	DNJC1_HUMAN	COG4_HUMAN	KHDR1_HUMAN	CAMP3_HUMAN	G6PC3_HUMAN	CPNE8_HUMAN	H2B1C_HUMAN	OST48_HUMAN
KV110_HUMAN	BAG6_HUMAN	EXOS2_HUMAN	EBP2_HUMAN	H3C_HUMAN	DNLI3_HUMAN	CSK_HUMAN	KRT85_HUMAN	CAP2_HUMAN	H10_HUMAN	CPSF2_HUMAN	H31T_HUMAN	PLEC_HUMAN
KV111_HUMAN	BAX_HUMAN	EXOS8_HUMAN	EFHD2_HUMAN	HBA_HUMAN	ERF3A_HUMAN	CTIF_HUMAN	KRT86_HUMAN	CCNL1_HUMAN	H1X_HUMAN	CPSF4_HUMAN	H90B3_HUMAN	PTBP1_HUMAN
KV117_HUMAN	BCR_HUMAN	FBX50_HUMAN	EIF3I_HUMAN	HMGB3_HUMAN	ERH_HUMAN	CUTA_HUMAN	LV102_HUMAN	CELF1_HUMAN	HRG_HUMAN	CSK21_HUMAN	HMGA1_HUMAN	RL1D1_HUMAN
KV119_HUMAN	BRD2_HUMAN	FLOT1_HUMAN	ELAV1_HUMAN	HNRDL_HUMAN	ESCO2_HUMAN	DPCD_HUMAN	MDC1_HUMAN	CG050_HUMAN	HS90A_HUMAN	DDX23_HUMAN	HRG_HUMAN	RL22_HUMAN
KV401_HUMAN	BROX_HUMAN	FURIN_HUMAN	EMD_HUMAN	HNRH3_HUMAN	ESRP1_HUMAN	DTX3L_HUMAN	MELT_HUMAN	CHRD1_HUMAN	HSPB1_HUMAN	DHX16_HUMAN	IBTK_HUMAN	RL23_HUMAN
LV102_HUMAN	BTF3_HUMAN	GOLP3_HUMAN	ERG7_HUMAN	HRG_HUMAN	EXOS2_HUMAN	DX39A_HUMAN	NOP58_HUMAN	CIR1A_HUMAN	HTF4_HUMAN	DOT1L_HUMAN	ID4_HUMAN	RL4_HUMAN
MDC1_HUMAN	C1QBP_HUMAN	H14_HUMAN	EST1_HUMAN	ID4_HUMAN	EXOS5_HUMAN	EGLN1_HUMAN	NP1L1_HUMAN	CLIC4_HUMAN	ID4_HUMAN	DYHC1_HUMAN	IGHG4_HUMAN	RMXL1_HUMAN
NDE1_HUMAN	CAF1B_HUMAN	H2A1B_HUMAN	EXOC5_HUMAN	IF2G_HUMAN	FANCI_HUMAN	EIF1_HUMAN	PDS5A_HUMAN	CMS1_HUMAN	IGHG3_HUMAN	EED_HUMAN	INT9_HUMAN	ROA1_HUMAN
NH2L1_HUMAN	CARM1_HUMAN	H2A1D_HUMAN	F10A1_HUMAN	IGHG3_HUMAN	FKB1A_HUMAN	EMC8_HUMAN	RAB10_HUMAN	CND3_HUMAN	IMA6_HUMAN	EGFR_HUMAN	K1C17_HUMAN	ROAA_HUMAN
PRP19_HUMAN	CATD_HUMAN	H32_HUMAN	F207A_HUMAN	IPO7_HUMAN	FUBP3_HUMAN	ERH_HUMAN	RBM28_HUMAN	COPG2_HUMAN	INT9_HUMAN	FKB1A_HUMAN	K1C18_HUMAN	RS14_HUMAN
RL11_HUMAN	CBX6_HUMAN	H33_HUMAN	FERM1_HUMAN	KV117_HUMAN	FXR1_HUMAN	EXOC1_HUMAN	RCC1_HUMAN	CPSF7_HUMAN	IPO5_HUMAN	G6PC3_HUMAN	KIF19_HUMAN	RS27A_HUMAN
RL22_HUMAN	CC017_HUMAN	ID4_HUMAN	FHL3_HUMAN	LIS1_HUMAN	GFPT1_HUMAN	FHL3_HUMAN	RL10A_HUMAN	CSTF3_HUMAN	K1C16_HUMAN	H13_HUMAN	LV102_HUMAN	RUVB1_HUMAN
RL27A_HUMAN	CD2A2_HUMAN	IDHP_HUMAN	FUBP2_HUMAN	LPP_HUMAN	GLP2R_HUMAN	FXR1_HUMAN	RL12_HUMAN	CU067_HUMAN	K1C18_HUMAN	H2B1C_HUMAN	MDC1_HUMAN	S10AB_HUMAN
RL32_HUMAN	CDCA5_HUMAN	IMP4_HUMAN	FXL20_HUMAN	LV102_HUMAN	GLYR1_HUMAN	GGA1_HUMAN	RS26L_HUMAN	CYTSA_HUMAN	K1C19_HUMAN	H2B1J_HUMAN	NBPFB_HUMAN	SF3A2_HUMAN
RL36_HUMAN	CDK12_HUMAN	ITPR1_HUMAN	FYV1_HUMAN	MAP1B_HUMAN	H2AV_HUMAN	GLYC_HUMAN	SAHH_HUMAN	DCAF7_HUMAN	K2C78_HUMAN	H31_HUMAN	NDKA_HUMAN	SLTM_HUMAN
RLA0L_HUMAN	CDK2_HUMAN	K2C6C_HUMAN	GDIR1_HUMAN	MDC1_HUMAN	H31_HUMAN	GNAL_HUMAN	SEPT9_HUMAN	DDX10_HUMAN	KV117_HUMAN	HBA_HUMAN	NOVA1_HUMAN	SRSF9_HUMAN
RM34_HUMAN	CDK5_HUMAN	K2C79_HUMAN	GET4_HUMAN	MIDN_HUMAN	H3C_HUMAN	GRWD1_HUMAN	SF3A1_HUMAN	DDX49_HUMAN	KV401_HUMAN	HDAC1_HUMAN	NOVA2_HUMAN	TBA1B_HUMAN
RMXL1_HUMAN	CDKA1_HUMAN	KIFC1_HUMAN	GOGB1_HUMAN	MMTA2_HUMAN	HNRLL_HUMAN	H2A1A_HUMAN	SF3A2_HUMAN	DDX51_HUMAN	LC7L2_HUMAN	HDGF_HUMAN	OBSCN_HUMAN	TSP1_HUMAN
RS29_HUMAN	CENPF_HUMAN	KRR1_HUMAN	GRB2_HUMAN	NFM_HUMAN	IBTK_HUMAN	H2AV_HUMAN	SPB1_HUMAN	DDX52_HUMAN	LEG7_HUMAN	HMG3M_HUMAN	PKHO1_HUMAN	URB2_HUMAN
SF3A1_HUMAN	CENPJ_HUMAN	KV110_HUMAN	HDGF_HUMAN	PFD5_HUMAN	ID4_HUMAN	HNRDL_HUMAN	SPTN1_HUMAN	DDX54_HUMAN	LIPB1_HUMAN	HMGB3_HUMAN	PLAK_HUMAN	VINC_HUMAN
SF3A2_HUMAN	CFA20_HUMAN	KV112_HUMAN	HDHD1_HUMAN	PITM2_HUMAN	IPO4_HUMAN	HOOK1_HUMAN	SRSF7_HUMAN	DDX56_HUMAN	LV102_HUMAN	HMGN2_HUMAN	RL37A_HUMAN	WDR36_HUMAN
SF3A3_HUMAN	CHK2_HUMAN	LIPB1_HUMAN	HMGB3_HUMAN	PMVK_HUMAN	KDM3B_HUMAN	HRG_HUMAN	SYNE3_HUMAN	DGUOK_HUMAN	MBD3_HUMAN	HRG_HUMAN	RPA49_HUMAN	XRN2_HUMAN
STMN1_HUMAN	CIRBP_HUMAN	LPP_HUMAN	HRG_HUMAN	PP1B_HUMAN	KTN1_HUMAN	HSBP1_HUMAN	TBB4B_HUMAN	DLK1_HUMAN	MCM7_HUMAN	ID4_HUMAN	RPP29_HUMAN
TBA1B_HUMAN	CKAP5_HUMAN	LSM4_HUMAN	HS105_HUMAN	PRDX5_HUMAN	LC7L2_HUMAN	I4E1B_HUMAN	TF3C1_HUMAN	DNJC9_HUMAN	MDC1_HUMAN	IF4A1_HUMAN	RS28_HUMAN
TF3C1_HUMAN	CMS1_HUMAN	LV102_HUMAN	ICAL_HUMAN	PRP19_HUMAN	LC7L3_HUMAN	IGHG2_HUMAN	WDR82_HUMAN	DNPEP_HUMAN	MGN_HUMAN	IGHG2_HUMAN	SCN9A_HUMAN
YTHD2_HUMAN	CNBP_HUMAN	MCA3_HUMAN	IDI1_HUMAN	RBM4B_HUMAN	LMO7_HUMAN	IMA5_HUMAN	ZN706_HUMAN	DPCD_HUMAN	NEST_HUMAN	IWS1_HUMAN	SENP5_HUMAN
ZYX_HUMAN	CNTRL_HUMAN	MCM2_HUMAN	ILK_HUMAN	RL17_HUMAN	LZTS2_HUMAN	IRAK1_HUMAN		DYL1_HUMAN	NH2L1_HUMAN	K1C14_HUMAN	TBA1A_HUMAN
	COPE_HUMAN	MCM7_HUMAN	K1H1_HUMAN	RU2A_HUMAN	MAGD2_HUMAN	ITPR1_HUMAN		EBP2_HUMAN	NOC2L_HUMAN	K1C18_HUMAN	TBCA_HUMAN
	COR1C_HUMAN	MDC1_HUMAN	KDIS_HUMAN	SF3A1_HUMAN	MCM5_HUMAN	LA_HUMAN		EIF3H_HUMAN	NOC3L_HUMAN	K2C6B_HUMAN	TCPH_HUMAN
	CPSF2_HUMAN	MK67I_HUMAN	KIF1A_HUMAN	SF3A2_HUMAN	MDC1_HUMAN	LAC1_HUMAN		EIFCL_HUMAN	NOG1_HUMAN	KC1AL_HUMAN	TF3C1_HUMAN
	CPSF3_HUMAN	MORC4_HUMAN	KITH_HUMAN	SF3B1_HUMAN	MDN1_HUMAN	LAR4B_HUMAN		ELOB_HUMAN	NOVA1_HUMAN	KCY_HUMAN	VWA3A_HUMAN
	CQ085_HUMAN	NCBP1_HUMAN	KRT35_HUMAN	SF3B4_HUMAN	MEMO1_HUMAN	MAP1B_HUMAN		ERD22_HUMAN	NUMA1_HUMAN	KDM1A_HUMAN
	CSK22_HUMAN	NU160_HUMAN	KRT36_HUMAN	SMD1_HUMAN	MGN_HUMAN	MATN4_HUMAN		ERLN2_HUMAN	PCBP1_HUMAN	KNOP1_HUMAN
	CSTF3_HUMAN	NXF1_HUMAN	KRT82_HUMAN	SPT2_HUMAN	NCBP1_HUMAN	MDC1_HUMAN		FA50A_HUMAN	PCKGM_HUMAN	KV116_HUMAN
	CUL1_HUMAN	ODPAT_HUMAN	KS6A3_HUMAN	SUMO2_HUMAN	OBSCN_HUMAN	MK01_HUMAN		FAIM1_HUMAN	PDS5A_HUMAN	KV306_HUMAN
	CXAR_HUMAN	PA2G4_HUMAN	KV117_HUMAN	SYQ_HUMAN	PININ_HUMAN	MYH2_HUMAN		G6PC3_HUMAN	PELP1_HUMAN	LAC6_HUMAN
	DAG1_HUMAN	PDCD6_HUMAN	LSM7_HUMAN	TBA1C_HUMAN	PKHO1_HUMAN	MYO1A_HUMAN		GAN_HUMAN	PESC_HUMAN	LIS1_HUMAN
	DC1I2_HUMAN	PGM1_HUMAN	MAGE1_HUMAN	TEX10_HUMAN	PLAP_HUMAN	NAA30_HUMAN		GLGB_HUMAN	PIMT_HUMAN	LSM4_HUMAN
	DCXR_HUMAN	PLAP_HUMAN	MAN1_HUMAN	THIO_HUMAN	PSD11_HUMAN	NCLN_HUMAN		GRB7_HUMAN	PITM2_HUMAN	LSM5_HUMAN
	DDI2_HUMAN	PLRG1_HUMAN	MAP1B_HUMAN	WBP11_HUMAN	RA1L2_HUMAN	NCPR_HUMAN		GUAA_HUMAN	PK1IP_HUMAN	LV102_HUMAN
	DDX23_HUMAN	POTEE_HUMAN	MAP7_HUMAN	ZN346_HUMAN	RAB10_HUMAN	NDUS8_HUMAN		GULP1_HUMAN	PLEC_HUMAN	LZTS2_HUMAN
	DDX58_HUMAN	PPIG_HUMAN	MBOA7_HUMAN		RL31_HUMAN	NU107_HUMAN		HEAT3_HUMAN	POF1B_HUMAN	MAGD2_HUMAN
	DHX16_HUMAN	PR40A_HUMAN	MCM4_HUMAN		RPA43_HUMAN	NU160_HUMAN		HNRH2_HUMAN	PP1A_HUMAN	MAZ_HUMAN
	DHX30_HUMAN	PTBP3_HUMAN	MDC1_HUMAN		RRP8_HUMAN	NU214_HUMAN		HOOK3_HUMAN	PRP16_HUMAN	MB211_HUMAN
	DHX36_HUMAN	PTMS_HUMAN	MFS10_HUMAN		RS26L_HUMAN	P3C2A_HUMAN		HP1B3_HUMAN	PRP19_HUMAN	MCES_HUMAN
	DICER_HUMAN	PYR1_HUMAN	MGST1_HUMAN		RS28_HUMAN	PACN2_HUMAN		HYDIN_HUMAN	PSMD2_HUMAN	MDC1_HUMAN
	DNJB6_HUMAN	RBBP4_HUMAN	MGT5A_HUMAN		RU17_HUMAN	PDXD1_HUMAN		ID4_HUMAN	PSME2_HUMAN	MDN1_HUMAN
	DNJC1_HUMAN	REXO4_HUMAN	MIA3_HUMAN		RUXE_HUMAN	PFD1_HUMAN		IF2G_HUMAN	PUF60_HUMAN	METK2_HUMAN
	DPYL3_HUMAN	RINI_HUMAN	MP2K3_HUMAN		RYR2_HUMAN	PGAM5_HUMAN		IMA4_HUMAN	RA1L2_HUMAN	MFAP1_HUMAN
	DUS23_HUMAN	RL17_HUMAN	MPP5_HUMAN		S10A9_HUMAN	PKHA1_HUMAN		IQGA3_HUMAN	RAB1A_HUMAN	MPH6_HUMAN
	DYL2_HUMAN	RPF2_HUMAN	MSI2H_HUMAN		SAE1_HUMAN	PLCA_HUMAN		ITPR2_HUMAN	RALYL_HUMAN	MTA1_HUMAN
	ECHD1_HUMAN	RRBP1_HUMAN	MTM1_HUMAN		SCN9A_HUMAN	PP1A_HUMAN		K6PP_HUMAN	RCC2_HUMAN	MYL3_HUMAN
	EIF3M_HUMAN	RS18_HUMAN	MYO1C_HUMAN		SDHA_HUMAN	PPR29_HUMAN		KC1AL_HUMAN	RL10A_HUMAN	MYL6_HUMAN
	EMAL4_HUMAN	RTCB_HUMAN	NALP2_HUMAN		SF3A1_HUMAN	PRAF3_HUMAN		KDM1A_HUMAN	RL12_HUMAN	NAF1_HUMAN
	EPN1_HUMAN	RU1C_HUMAN	NDOR1_HUMAN		SF3A2_HUMAN	PRP19_HUMAN		KI67_HUMAN	RL28_HUMAN	NDKB_HUMAN
	EPS15_HUMAN	RUFY1_HUMAN	NDUS8_HUMAN		SF3B1_HUMAN	PTPRF_HUMAN		KPCD_HUMAN	RL3_HUMAN	NOP10_HUMAN
	EPS8_HUMAN	SF3A2_HUMAN	NEB2_HUMAN		SF3B2_HUMAN	R39L5_HUMAN		KS6A1_HUMAN	RL30_HUMAN	NOVA1_HUMAN
	ERAP2_HUMAN	SL9C1_HUMAN	NHRF1_HUMAN		SON_HUMAN	RAB1A_HUMAN		KV306_HUMAN	RL9_HUMAN	NOVA2_HUMAN
	ERR1_HUMAN	SLTM_HUMAN	NPA1P_HUMAN		SRSF2_HUMAN	RAB5A_HUMAN		KYNU_HUMAN	RLP24_HUMAN	NU153_HUMAN
	EXOS3_HUMAN	SMCA2_HUMAN	NSUN5_HUMAN		SYNC_HUMAN	RALYL_HUMAN		LAP2A_HUMAN	RRP12_HUMAN	NUP62_HUMAN
	F16P1_HUMAN	SNUT1_HUMAN	NUDC_HUMAN		TBA1A_HUMAN	RAPH1_HUMAN		LBR_HUMAN	RS11_HUMAN	NUP93_HUMAN
	FA81A_HUMAN	SOS1_HUMAN	OAT_HUMAN		TBA1B_HUMAN	RIR2B_HUMAN		LIPB1_HUMAN	RS12_HUMAN	ORC2_HUMAN
	FACD2_HUMAN	SRFB1_HUMAN	ORC4_HUMAN		TBA8_HUMAN	RN214_HUMAN		LRC47_HUMAN	RS15A_HUMAN	PHF5A_HUMAN
	FAIM1_HUMAN	STXB5_HUMAN	P121A_HUMAN		TCPD_HUMAN	ROA0_HUMAN		LSM7_HUMAN	RS16_HUMAN	PIN1_HUMAN
	FBLI1_HUMAN	SUN1_HUMAN	PCID2_HUMAN		TIG1_HUMAN	ROCK1_HUMAN		MAGD2_HUMAN	RS3_HUMAN	PM14_HUMAN
	FBX2_HUMAN	SURF6_HUMAN	PDCD5_HUMAN		TPM3L_HUMAN	RS30_HUMAN		MAP1B_HUMAN	RS3A_HUMAN	PNKP_HUMAN
	FIP1_HUMAN	SYNE3_HUMAN	PDXD1_HUMAN		TRM6_HUMAN	RU17_HUMAN		MCM4_HUMAN	RS6_HUMAN	PP1A_HUMAN
	FKB15_HUMAN	TBA1B_HUMAN	PDXK_HUMAN		UIMC1_HUMAN	RU2A_HUMAN		MCU_HUMAN	RU2A_HUMAN	PP1R8_HUMAN
	FKBP5_HUMAN	TBA8_HUMAN	PFD2_HUMAN		ZFP91_HUMAN	S1A7A_HUMAN		MDC1_HUMAN	S10A8_HUMAN	PPIH_HUMAN
	FLNC_HUMAN	TBB2A_HUMAN	PFD3_HUMAN			SBDS_HUMAN		MDHC_HUMAN	S10A9_HUMAN	PPM1G_HUMAN
	GBP1_HUMAN	TCEA3_HUMAN	PFD6_HUMAN			SC24B_HUMAN		MELT_HUMAN	S1A7A_HUMAN	PPWD1_HUMAN
	GBP6_HUMAN	TCPQ_HUMAN	PKHA6_HUMAN			SERC_HUMAN		MLTK_HUMAN	SERA_HUMAN	PR40A_HUMAN
	GDIR2_HUMAN	TEAD1_HUMAN	PLPL6_HUMAN			SF3A1_HUMAN		MP2K3_HUMAN	SF3A2_HUMAN	PRA16_HUMAN
	GEMI5_HUMAN	TR150_HUMAN	PLXA1_HUMAN			SF3A2_HUMAN		MPP10_HUMAN	SF3A3_HUMAN	PRDX2_HUMAN
	GSK3B_HUMAN	TRA2B_HUMAN	PM14_HUMAN			SF3B3_HUMAN		NDUA9_HUMAN	SF3B3_HUMAN	PRP18_HUMAN
	H2A1A_HUMAN	TRNK1_HUMAN	PMVK_HUMAN			SMG1_HUMAN		NOL11_HUMAN	SPB3_HUMAN	PRP4_HUMAN
	H2B1A_HUMAN	TTL12_HUMAN	PP12C_HUMAN			SP16H_HUMAN		NTKL_HUMAN	SPT5H_HUMAN	PSA5_HUMAN
	H2B1C_HUMAN	UTP15_HUMAN	PPIC_HUMAN			SPCS3_HUMAN		NU160_HUMAN	SRP14_HUMAN	PSB1_HUMAN
	HACD3_HUMAN	UTP6_HUMAN	PRP19_HUMAN			SRP09_HUMAN		NUMA1_HUMAN	SRSF6_HUMAN	PSME2_HUMAN
	HAUS6_HUMAN	WDR75_HUMAN	PRS8_HUMAN			SRP68_HUMAN		NUP62_HUMAN	SURF4_HUMAN	PTMS_HUMAN
	HAUS8_HUMAN	XPF_HUMAN	PSA3_HUMAN			SSRG_HUMAN		OSBL9_HUMAN	SYNE3_HUMAN	PUF60_HUMAN
	HBB_HUMAN	ZN207_HUMAN	PSAL_HUMAN			STX18_HUMAN		PAK4_HUMAN	TBB4B_HUMAN	PUR6_HUMAN
	HELLS_HUMAN		RAB5A_HUMAN			T161A_HUMAN		PAR14_HUMAN	TCPQ_HUMAN	PURA2_HUMAN
	HINT2_HUMAN		RB11A_HUMAN			TBA1B_HUMAN		PARVA_HUMAN	TCPW_HUMAN	R13AX_HUMAN
	HM20A_HUMAN		RL19_HUMAN			TPC1_HUMAN		PCBP3_HUMAN	TERA_HUMAN	RALY_HUMAN
	HMGN5_HUMAN		RL23A_HUMAN			TPM2_HUMAN		PCID2_HUMAN	THIO_HUMAN	RBBP7_HUMAN
	HS105_HUMAN		RL26_HUMAN			TR16L_HUMAN		PDLI2_HUMAN	TPM1_HUMAN	RBM10_HUMAN
	HSBP1_HUMAN		RL34_HUMAN			TRI26_HUMAN		PFD4_HUMAN	TRFE_HUMAN	RBM26_HUMAN
	HTSF1_HUMAN		RL35A_HUMAN			TRM1_HUMAN		PIPNB_HUMAN	UTP18_HUMAN	RBM27_HUMAN
	HXK1_HUMAN		RLA0L_HUMAN			TXND5_HUMAN		PKHO1_HUMAN	WDR75_HUMAN	RBP56_HUMAN
	ID4_HUMAN		RLP24_HUMAN			UB2L6_HUMAN		PLCB3_HUMAN	XPO5_HUMAN	RFC2_HUMAN
	IDHP_HUMAN		ROA1_HUMAN			UTP18_HUMAN		PNML1_HUMAN	ZO1_HUMAN	RGS12_HUMAN
	IF2B_HUMAN		RRP1_HUMAN			VWA3A_HUMAN		PO210_HUMAN		RL17_HUMAN
	IF2P_HUMAN		RS17L_HUMAN			WASH7_HUMAN		PP1R7_HUMAN		RL19_HUMAN
	IKKA_HUMAN		RU2A_HUMAN			WDR17_HUMAN		PP4R1_HUMAN		RL22_HUMAN
	ILKAP_HUMAN		S10A8_HUMAN			WFS1_HUMAN		PR38B_HUMAN		RL28_HUMAN
	IMA5_HUMAN		SAS10_HUMAN			ZCCHV_HUMAN		PRC2A_HUMAN		RM39_HUMAN
	IMA6_HUMAN		SBDS_HUMAN					PRP6_HUMAN		RNPS1_HUMAN
	IN35_HUMAN		SC24A_HUMAN					PSME2_HUMAN		RRP15_HUMAN
	INADL_HUMAN		SF3A1_HUMAN					PUR8_HUMAN		RRP36_HUMAN
	INT1_HUMAN		SF3B1_HUMAN					PWP1_HUMAN		RS14_HUMAN
	IPP2M_HUMAN		SF3B3_HUMAN					PYGB_HUMAN		RS17L_HUMAN
	K22O_HUMAN		SHRM3_HUMAN					R13AX_HUMAN		RS3_HUMAN
	K2C74_HUMAN		SI1L1_HUMAN					RA1L2_HUMAN		RSMB_HUMAN
	KAP2_HUMAN		SK2L2_HUMAN					RAB6A_HUMAN		RTCA_HUMAN
	KAPCB_HUMAN		SNTB2_HUMAN					RAI14_HUMAN		RTCB_HUMAN
	KAT8_HUMAN		SNW1_HUMAN					RALY_HUMAN		RUXF_HUMAN
	KC1AL_HUMAN		SRBS1_HUMAN					RB11A_HUMAN		S10AB_HUMAN
	KDM2A_HUMAN		SSF1_HUMAN					RBM28_HUMAN		SAFB2_HUMAN
	KIF2A_HUMAN		STK39_HUMAN					RCC1_HUMAN		SAP18_HUMAN
	KIN17_HUMAN		SYNE1_HUMAN					RFA1_HUMAN		SCAF8_HUMAN
	KPCD_HUMAN		SYNE2_HUMAN					RL31_HUMAN		SCN9A_HUMAN
	KV111_HUMAN		SYNE3_HUMAN					RL7L_HUMAN		SERA_HUMAN
	KV113_HUMAN		T2R60_HUMAN					RLA0L_HUMAN		SF3A3_HUMAN
	KV117_HUMAN		TBB6_HUMAN					RLA1_HUMAN		SHOX_HUMAN
	LDOCL_HUMAN		TCRG1_HUMAN					RPAB1_HUMAN		SLTM_HUMAN
	LIN7A_HUMAN		TIA1_HUMAN					RPAC2_HUMAN		SMAP_HUMAN
	LIPB1_HUMAN		TITIN_HUMAN					RPB2_HUMAN		SMCA2_HUMAN
	LLPH_HUMAN		TM165_HUMAN					RPF2_HUMAN		SON_HUMAN
	LRC8C_HUMAN		TMCO1_HUMAN					RPP30_HUMAN		SPF30_HUMAN
	LRCH4_HUMAN		TMOD2_HUMAN					RRAGA_HUMAN		SPF45_HUMAN
	LUC7L_HUMAN		TOIP1_HUMAN					RS27L_HUMAN		SPS1_HUMAN
	LV102_HUMAN		TRA2B_HUMAN					RSMB_HUMAN		SRP09_HUMAN
	LZTS2_HUMAN		TRI14_HUMAN					RTKN_HUMAN		SRS11_HUMAN
	M3K6_HUMAN		TRI18_HUMAN					RU2A_HUMAN		SRSF5_HUMAN
	MAN1_HUMAN		TRI29_HUMAN					RUXE_HUMAN		SRSF7_HUMAN
	MAOX_HUMAN		TTC37_HUMAN					RUXF_HUMAN		SSRD_HUMAN
	MBD2_HUMAN		UBC12_HUMAN					SAR1A_HUMAN		STRBP_HUMAN
	MD1L1_HUMAN		UBP10_HUMAN					SCYL2_HUMAN		SUMO1_HUMAN
	MEPCE_HUMAN		UTP15_HUMAN					SEC13_HUMAN		SUMO2_HUMAN
	MILK2_HUMAN		YTDC2_HUMAN					SF3A1_HUMAN		SURF4_HUMAN
	MK03_HUMAN							SF3A2_HUMAN		SWAHB_HUMAN
	MLH1_HUMAN							SF3B1_HUMAN		SYF2_HUMAN
	MPRIP_HUMAN							SF3B4_HUMAN		TBA1B_HUMAN
	MSH3_HUMAN							SF3B5_HUMAN		TBL1R_HUMAN
	MYO1D_HUMAN							SMC1A_HUMAN		TCPE_HUMAN
	MYO5A_HUMAN							SMC2_HUMAN		TIAR_HUMAN
	NAF1_HUMAN							SMCA5_HUMAN		TIGAR_HUMAN
	NB5R3_HUMAN							SNUT1_HUMAN		TPM3_HUMAN
	NBN_HUMAN							SRCN1_HUMAN		TSR1_HUMAN
	NC2A_HUMAN							SRP68_HUMAN		TYY1_HUMAN
	NDC80_HUMAN							SRRM1_HUMAN		UBP7_HUMAN
	NDK3_HUMAN							SRRM2_HUMAN		UBR5_HUMAN
	NEBU_HUMAN							SSBP_HUMAN		WBP11_HUMAN
	NEK7_HUMAN							TBA1B_HUMAN		WDR82_HUMAN
	NELFD_HUMAN							TBB3_HUMAN		ZC11A_HUMAN
	NLE1_HUMAN							TCRG1_HUMAN		ZCHC7_HUMAN
	NOL12_HUMAN							TELO2_HUMAN		ZFR_HUMAN
	NP1L1_HUMAN							THIC_HUMAN		ZN207_HUMAN
	NR2F6_HUMAN							THOC4_HUMAN		ZN326_HUMAN
	NSF_HUMAN							TIPRL_HUMAN
	NTF2_HUMAN							TMC3_HUMAN
	NU133_HUMAN							TOM34_HUMAN
	NUP98_HUMAN							TR150_HUMAN
	NUPL1_HUMAN							TRA2B_HUMAN
	NXF1_HUMAN							TRI26_HUMAN
	ORC2_HUMAN							TRM1_HUMAN
	ORC3_HUMAN							TRXR1_HUMAN
	ORC4_HUMAN							TS101_HUMAN
	PARD3_HUMAN							TTI1_HUMAN
	PDIA4_HUMAN							UB2D2_HUMAN
	PDLI3_HUMAN							UBP15_HUMAN
	PDXD1_HUMAN							UBP2L_HUMAN
	PEF1_HUMAN							UCRIL_HUMAN
	PHF6_HUMAN							UGPA_HUMAN
	PHIP_HUMAN							URB2_HUMAN
	PK3CB_HUMAN							UTP15_HUMAN
	PKRI1_HUMAN							VATC1_HUMAN
	PP1R7_HUMAN							VATH_HUMAN
	PPCE_HUMAN							VP13C_HUMAN
	PPIL1_HUMAN							VP33A_HUMAN
	PPM1G_HUMAN							VP37C_HUMAN
	PRAF3_HUMAN							WDR36_HUMAN
	PRC1_HUMAN							WDR75_HUMAN
	PSA_HUMAN							WDR87_HUMAN
	PSB10_HUMAN							XIRP1_HUMAN
	PSB8_HUMAN							YTDC2_HUMAN
	PSMD7_HUMAN							ZC3HF_HUMAN
	PTN22_HUMAN							ZFY16_HUMAN
	PWP1_HUMAN
	R39L5_HUMAN
	RAB13_HUMAN
	RAB1A_HUMAN
	RAB5A_HUMAN
	RAP1A_HUMAN
	RBBP4_HUMAN
	RBM22_HUMAN
	RBM26_HUMAN
	RBM47_HUMAN
	RBP2_HUMAN
	REQU_HUMAN
	RFC3_HUMAN
	RFOX1_HUMAN
	RFOX3_HUMAN
	RGPD1_HUMAN
	RHG12_HUMAN
	RL34_HUMAN
	RL36_HUMAN
	RLA0_HUMAN
	RLA2_HUMAN
	RPAB3_HUMAN
	RPB3_HUMAN
	RPF1_HUMAN
	RPP14_HUMAN
	RPP25_HUMAN
	RPP38_HUMAN
	RS30_HUMAN
	RTCA_HUMAN
	RTF1_HUMAN
	S10A8_HUMAN
	S10AG_HUMAN
	S61A1_HUMAN
	SAFB2_HUMAN
	SAP_HUMAN
	SAR1A_HUMAN
	SC24A_HUMAN
	SCOC_HUMAN
	SDOS_HUMAN
	SEH1_HUMAN
	SIAS_HUMAN
	SIN3A_HUMAN
	SMC1B_HUMAN
	SON_HUMAN
	SPC25_HUMAN
	SPF30_HUMAN
	SPG16_HUMAN
	SRBD1_HUMAN
	SRBS2_HUMAN
	SREK1_HUMAN
	SRFB1_HUMAN
	SRGP1_HUMAN
	SRP72_HUMAN
	SRSF6_HUMAN
	SSRA_HUMAN
	SSRD_HUMAN
	STK3_HUMAN
	STRAP_HUMAN
	TBPL1_HUMAN
	TCF20_HUMAN
	TCRG1_HUMAN
	TCTP_HUMAN
	TEAD1_HUMAN
	TEFM_HUMAN
	TF2B_HUMAN
	TF3C4_HUMAN
	TICRR_HUMAN
	TM201_HUMAN
	TMCO1_HUMAN
	TMM43_HUMAN
	TOM34_HUMAN
	TP53B_HUMAN
	TPM2_HUMAN
	TRAF2_HUMAN
	TRAM1_HUMAN
	TRM6_HUMAN
	TRRAP_HUMAN
	TRXR1_HUMAN
	TXND5_HUMAN
	TYPH_HUMAN
	UBE3C_HUMAN
	UBP48_HUMAN
	UCHL5_HUMAN
	UFL1_HUMAN
	UIMC1_HUMAN
	VPS29_HUMAN
	VPS4A_HUMAN
	WAC_HUMAN
	WASF2_HUMAN
	WDHD1_HUMAN
	WDR5_HUMAN
	WIZ_HUMAN
	XIAP_HUMAN
	XIRP2_HUMAN
	XPOT_HUMAN
	ZC3HE_HUMAN
	ZFP91_HUMAN
	ZN185_HUMAN
	ZPR1_HUMAN
