# Supplementary material for: Proteogenomic analysis of Inhibitor of Differentiation 4 (ID4) in basal-like breast cancer
Source: Breast Cancer Res. 2020 Jun 11;22:63. doi: 10.1186/s13058-020-01306-6 (PMC7291584; doi:10.1186/s13058-020-01306-6)
Supplement: Supplementary file 5 — Additional file 5: Table S4. ChIP-qPCR primers. [file 13058_2020_1306_MOESM5_ESM.xlsx]

## Sheet: Sheet1
Gene name	Forward primer	Reverse primer
GAPDH (negative region)	GTTGCAACCGGGAAGGAAAT	GCAGGAGCGCAGGGTTAGT
Negative region (IFF01)	TGGCAATGAAGAACCCATCC	CCACCCCAGTCTGCGTTCTA
ELF3 #1	GAACAAGTACGACGCAAGCG	CACAATTGCAGAGGGTGGC
ELF3 #2	CGGGACATCCTCATCCACC	AAGACGCCTTCATGCCGAT
ELF3 #3	TCCGCAGAGTTGCTGATCTTC	CCAGCTACTCTGCTTTGCCC
ELF3 #4	AATTTGGGCCTTTGGATCG	CCTCAGCCTGGTAGACCTTCA
ELF3 #5	CTACCAGGCTGAGGGTGAGG	GCCCACACCTGCTACAGGAA
MALAT1 #1	AGCAGGCGTTGTGCGTAGA	ACCAACCACTCGCTTTCCCT
MALAT1 #2	ATTTGGAGGGATGGGAGGAG	GCCAACAGAACAGACAGACC
MALAT1 #3	AGGGGAGGGGCAAATATTGG	TTACCTAAACCCACCCCACC
NEAT1 #1	GGGAGGGATGAGGGTGAAGA	TTCCTACCACCCCCACCAC
NEAT1 #2	GTAGAATGGAAGCCACTGCCA	TCCCTTGCTGCTCCCTTTG
NEAT1 #3	GGGTGTCATTGTGTTGTGCT	GCAATGCAATCACAATGCCC
NEAT1 #4	CTGAGTGGGGATGGGATCTG	GTACTCCCCACCTACACACC
NEAT1 #5	GATTGTGGGGAGAGAGTGGG	TAGACGCAGCTCAGAACCAA
MIRLET7BHG #1	CGTTGGCAGTGACGAGGTT	CCGGGTAAACGTCTCCAGC
MIRLET7BHG #2	GAGGAGGCACTCCTTCCCAG	GGCAAAGGTCAGATCCAGAGC
MIRLET7BHG #3	TGACAAAGCGCTGCTTACACA	TTCATGGTGCCAGCTCCAC
MIRLET7BHG #4	TGACAAAGCGCTGCTTACACA	TTCATGGTGCCAGCTCCAC
MIRLET7BHG #5	ACAGATTCCGAAACAAGCGG	CTCCGACGTTCAGGCCTTT
ZFP36L1 #1	AGTCGAGAGCTGGTTCCCAAC	TCTTTCTTTGGCCCCCCTC
ZFP36L1 #2	GGACCGGGAATCTGTAACTGC	TGGGAACCAGCTCTCGACTG
ZFP36L1 #3	GAGCGGGAGAGTCGAGAAAAG	AAACTCCACTTGCCAGCCC
GBA	CTCATGCAGAGGCGGGACT	GCCAGCGACACTTGTTCGTT
tRNA Agly	CTGCTTGGAAGGCAGCTATG	TTTCAGATGCGTTGGTGGTA
tRNA Leu #1	GCCAGACTCAAGGTAAGCAC	ACGAATGTGTCAGAAGTGGG
tRNA Leu #2	GAGTGGTTAAGGCGTTGGAC	GAACCCACGCCTCCATTGCAGGAGTGGGGTTCGAAC
tRNA Arg	GTCCAATGATCGCCCTCTCT	ATCTGGGTCGCGTGAGATTA
VtRNA1-1	CTCAGCGGTTACTTCGACAG	GGTCTCGAACAACCCAGACA
KDMC4	AGAGAGAGCGAGCGAGTG	ACGAGCAGTACTTTCGATGC
